# Supplementary material for: Additions to Rhytidhysteron (Hysteriales, Dothideomycetes) in China
Source: J Fungi (Basel). 2023 Jan 22;9(2):148. doi: 10.3390/jof9020148 (PMC9958654; doi:10.3390/jof9020148)
Supplement: Supplementary file 1 [file jof-09-00148-s001.zip]

Archive with 1 entries (1 files):
- jof-2143901-supplementary.pdf
